# Supplementary material for: German surgeons’ perspective on the application of artificial intelligence in clinical decision-making
Source: Int J Comput Assist Radiol Surg. 2025 Feb 5;20(5):825–35. doi: 10.1007/s11548-025-03326-z (PMC12055908; doi:10.1007/s11548-025-03326-z)
Supplement: Supplementary file 2 — Supplementary file2 (XLSX 17 KB) [file 11548_2025_3326_MOESM2_ESM.xlsx]

## Sheet: 1a English
Online Resource 1: Full Survey Questionnaire
Title: Surgeons ’ Perspective on the Application of Artificial Intelligence in Clinical Decision Making
Journal: International Journal of Computer Assisted Radiology and Surgery
Authors: Jonas Henn1,2, Tijs Vandemeulebroucke3, Simon Hatterscheidt1,2, Jonas Dohmen1,2, Jörg C. Kalff1,2, Aimee van Wynsberghe3, Hanno Matthaei1,2
1 Department of General, Visceral, Thoracic and Vascular Surgery, University Hospital Bonn, Germany
2 Bonn Surgical Technology Center (BOSTER), University Hospital Bonn, Germany
3 Institute of Science and Ethics, University of Bonn, Germany
Corresponding author: Jonas Henn, jonas.henn@ukbonn.de
How old are you?	years
How many years of professional experience do you have since your license to practice?	years
Which gender do you identify with?	female	male	divers
What position do you work in?	Resident	Attending	Consultant	Chief/Director
What type of hospital do you work at?	Primary	Secondary	Tertiary
Digitalization in Healthcare right now is ... ?	strongly disagree	strongly agree	not specified
Usefully implemented	1	5	N/S
Useful for my daily work
An aid in the efficient treatment of patients
A source of unnecessary bureaucracy
A source of possible miscommunication
Digitalization in healthcare in the future will be ...?	strongly disagree	strongly agree	not specified
Usefully implemented	1	5	N/S
Useful for my daily work
An aid in the efficient treatment of patients
A source of unnecessary bureaucracy
A source of possible miscommunication
Which chances do you see for the application of AI in CDM?	strongly disagree	strongly agree	not specified
The workload of medical staff could be better managed and/or reduced	1	5	N/S
The challenges posed by demographic change could be better addressed
The challenges posed by the restructuring of the medical care landscape could be better addressed
Unnecessary treatments (e.g. operations) could be prevented
The medical treatment of patients will be improved
Which parameters are important to you for the implementation of AI in CDM	strongly disagree	strongly agree	not specified
Scientific evidence	1	5	N/S
Usability
Safety
Costs
Regarding AI in CDM, do you share concerns regarding …	strongly disagree	strongly agree	not specified
The health of patients could suffer	1	5	N/S
Harmful diseases could be missed
Unnecessary treatments could follow
AI should not be involved when decisions are made about humans
Patients' trust in CDM could diminish
I have concerns about data privacy
I have concerns about the transparency of AI
Physicians CDM abilities could decrease
The integrity of physicians could suffer
The health of physicians could suffer
Jobs could be lost
The impact of AI on the environment is harmful
How do you experience clinical decision-making for acute abdominal pain? The process is ...	strongly disagree	strongly agree	not specified
Uniform and standardized	1	5	N/S
Evidence-based
Dependent on the individual experience or expertise of the team
Dependent on the availability of diagnostic resources
Limited by the occurrence of parallel tasks
How important do you consider the following variables in the assessment of whether an urgent (i.e. within 24 hours) operation is necessary?	strongly disagree	strongly agree	not specified
Basic information (e.g. age and gender)	1	5	N/S
Vital signs (e.g. temperature, blood pressure, heart rate)
Symptoms (e.g. nausea and vomiting, diarrhea, dysuria)
Pain history (e.g. since when, what intensity, localization)
Physical examination (e.g. tenderness, guarding)
Laboratory Results (e.g. organ-specific, inflammation markers)
Radiological findings (e.g. "free air" or "free fluid") in the CT scan
For patients with AAP, AI could …?	strongly disagree	strongly agree	not specified
Predict the necessity of an urgent operation	1	5	N/S
Make the correct diagnosis
Predict postoperative complications
Predict postoperative mortality
Predict the length of hospitalization
Carry out an useful urgency triage
Prevent unnecessary operations
Conserve resources (personnel, radiology) or allocate them more efficiently
Support the training of surgeons

## Sheet: 1b German
Online Resource 1: Full Survey Questionnaire
Title: Surgeons ’ Perspective on the Application of Artificial Intelligence in Clinical Decision Making
Journal: International Journal of Computer Assisted Radiology and Surgery
Authors: Jonas Henn1,2, Tijs Vandemeulebroucke3, Simon Hatterscheidt1,2, Jonas Dohmen1,2, Jörg C. Kalff1,2, Aimee van Wynsberghe3, Hanno Matthaei1,2
1 Department of General, Visceral, Thoracic and Vascular Surgery, University Hospital Bonn, Germany
2 Bonn Surgical Technology Center (BOSTER), University Hospital Bonn, Germany
3 Institute of Science and Ethics, University of Bonn, Germany
Corresponding author: Jonas Henn, jonas.henn@ukbonn.de
Wie alt sind Sie?	Jahre
Wie viele Jahre Berufserfahrung haben Sie seit der Approbation?	Jahre
Mit welchem Geschlecht identifizieren Sie sich?	weiblich	männlich	divers
In welcher Position arbeiten Sie?	Assistenzarzt	Facharzt	Oberarzt	Chefarzt/Direktor
An Welcher Art Klinik arbeiten Sie?	Regelversorgung	Schwerpunktversorgung	Maximalversorgung
Digitalisierung im Gesundheitswesen ist aktuell ... ?	stimme gar nicht zu	stimme voll zu	keine Angabe
Sinnvoll implementiert	1	5	k.A.
Nützlich für meine Arbeit
Eine Hilfe in der effizienten Behandlung von Patientinnen und Patienten
Quelle von unnötiger Bürokratie
Quelle von möglicher Fehlkommunikation
Digitalisierung im Gesundheitswesen wird zukünftig ... sein?	stimme gar nicht zu	stimme voll zu	keine Angabe
Sinnvoll implementiert	1	5	k.A.
Nützlich für meine Arbeit
Eine Hilfe in der effizienten Behandlung von Patientinnen und Patienten
Quelle von unnötiger Bürokratie
Quelle von möglicher Fehlkommunikation
Welche Chancen sehen für die Anwendung von KI in der klinischen Entscheidungsfindung?	stimme gar nicht zu	stimme voll zu	keine Angabe
Das Arbeitsaufkommen beim medizinischen Personal könnte besser bewältigt und/oder reduziert werden	1	5	k.A.
Die Herausforderungen durch den demographischen Wandel könnten besser angegangen werden
Die Herausforderungen im Rahmen der Umstrukturierung der medizinischen Versorgungslandschaft könnten besser angegangen werden
Unnötige Behandlungen (z.B. Operationen) könnten verhindert werden
Die medizinische Behandlung von Patientinnen und Patienten wird verbessert
Welche Parameter sind Ihnen bei/vor der Implementation von KI basierten Entscheidungshilfen wichtig?	stimme gar nicht zu	stimme voll zu	keine Angabe
Wissenschaftliche Evidenz	1	5	k.A.
Benutzerfreundlichkeit
Sicherheit
Kosten
Teilen sie die folgenden Bedenken bezüglich KI in der Entscheidungsfindung?	stimme gar nicht zu	stimme voll zu	keine Angabe
Die Gesundheit der Patientinnen und Patienten könnte leiden	1	5	k.A.
Gefährliche Krankheitsbilder könnten übersehen werden
Unnötige Behandlungen könnten folgen
KI sollte nicht involviert sein, wenn Entscheidungen über Menschen getroffen werden
Das Vertrauen der Patientinnen und Patienten in die medizinische Entscheidungsfindung könnte abnehmen
Ich habe Bedenken hinsichtlich des Datenschutzes
Ich habe Bedenken hinsichtlich der Transparenz von KI
Die Einschätzungsgabe der Ärztinnen und Ärzte könnte abnehmen
Die Integrität von Ärztinnen und Ärzten könnte leiden
Die Gesundheit von Ärztinnen und Ärzten könnte leiden
Arbeitsplätze könnten verloren gehen
Der Einfluss von KI auf die Umwelt ist schädlich
Wie erleben Sie die klinische Entscheidungsfindung bei akuten Bauchschmerzen? Die Entscheidungsfindung ist ...	stimme gar nicht zu	stimme voll zu	keine Angabe
Einheitlich und standardisiert	1	5	k.A.
Evidenzbasiert
Abhängig von der persönlichen Erfahrung bzw. Expertise des Teams
Abhängig von der Verfügbarkeit der diagnostischen Mittel
Eingeschränkt durch das Anfallen von parallelen Aufgaben
Für wie wichtig erachten Sie folgende Variablen in der Beurteilung, ob eine zeitnahe (d.h. innerhalb von 24 h) Operation nötig ist?	stimme gar nicht zu	stimme voll zu	keine Angabe
Basisdaten (z.B. Alter und Geschlecht)	1	5	k.A.
Vitalparameter (z.B. Temperatur, Blutdruck, Herzfrequenz)
Symptome (z.B. Übelkeit und Erbrechen, Durchfall, Dysurie)
Schmerzanamnese (z.B. Seit wann, welche Intensität, Lokalisation)
Körperliche Untersuchung (z.B. Druckschmerz, Abwehrspannung)
Laborparameter (z.B. Organsspezifische, Entzündungsmarker)
Radiologischer Befund (z.B. „freie Luft“ oder „freie Flüssigkeit“) in der Computertomographie
KI könnte bei akuten Bauchschmerzen ...	stimme gar nicht zu	stimme voll zu	keine Angabe
Die Notwendigkeit einer zeitnahen Operation voraussagen	1	5	k.A.
Die korrekte Diagnose stellen
Postoperative Komplikationen vorhersagen
Ein postoperatives Versterben des Patienten vorhersagen
Die Dauer des Krankenhausaufenthalts vorhersagen
Eine sinnvolle Dringlichkeits-Triage vornehmen
Unnötige Operationen verhindern
Medizinische Ressourcen (Personal, Radiologie) schonen bzw. effizienter verteilen
Die Ausbildung von Chirurgeninnen und Chirurgen unterstützen
